# Supplementary material for: Validation of 3D printed MAYO tubes and stethoscope in simulated medical environment – Tools fabricated with additive manufacturing for emergency care
Source: Heliyon. 2023 Oct 16;9(10):e20866. doi: 10.1016/j.heliyon.2023.e20866 (PMC10616327; doi:10.1016/j.heliyon.2023.e20866)
Supplement: Multimedia component 1 [file mmc1.xlsx]

## Sheet: Munka1
Részvevőkód	Sorszám	Nyilatkozat	Foni_3d_ido	Diagnózis	Foni_litt_ido	Foni_litt_diagnózis	Foni_1_3D	Foni_2_3D	Foni_3_3D	Foni_4_3D	Foni_5_3D	Foni_6_3D	Foni_7_3D	Foni_8_3D	Foni3D_Mean_Summ	Foni_1_Litt	Foni_2_Litt	Foni_3_Litt	Foni_4_Litt	Foni_5_Litt	Foni_6_Litt	Foni_7_Litt	Foni_8_Litt	Litmann_Mean	3D-MAYO01_ido	3D-MAYO02_ido	3D-MAYO03_ido	MAYO-C01_ido	3D-MAYO01_tudo	3D-MAYO02_tudo	3D-MAYO03_tudo	MAYO-C01_tudo	MAYO-C01_atjarhato	3D-MAYO01_atjarhato	3D-MAYO02_atjarhato	3D-MAYO03_atjarhato	3D-MAYO01-1	3D-MAYO01-2	3D-MAYO01-3	3D-MAYO01-4	3D-MAYO01-5	3D-MAYO01-6	3D-MAYO01-7	3D-MAYO01-8	3D-MAYO01-9	MEAN_MAYO01	3D-MAYO02-1	3D-MAYO02-2	3D-MAYO02-3
EXP	1	Igen	27	1	40	1	5	5	4	4	3	2	1		3.83333	5	5	5	4	5	5	1		4.83333	7.28	4.63	7.14	8.02	1	1	1	1	1	1	2	1	5	4	5	4	4	4	4	1		4.28571	3	3	4
STD	1	Igen	17	1	29	2	5	5	4	4	5	3	1		4.33333	5	4	4	4	5	3	1		4.16667	4.21	7.32	5.28	3.21	1	1	1	1	1	2	1	1	3	4	4	3	4	2	3	2	1	3.28571	3	4	4
EXP	2	Igen	15	2	11	2	3	2	3	2	5	3	2	1	3	3	3	3	2	5	3	2	1	3.16667	5.85	4.19	7.37	3.08	1	1	1	1	1	2	1	1	4	4	4	4	4	4	4	1		4	4	4	4
STD	2	Igen	28	1	29	1	3	2	4	3	2	2	2	1	2.66667	3	2	4	3	2	2	2	1	2.66667	3	3	3	2	1	1	1	1	1	1	1	1	3	5	3	4	3	2	3	1		3.28571	2	2	3
EXP	3	Igen	20	2	25	2	5	5	5	5	3	5	1		4.66667	5	5	5	5	3	5	1		4.66667	3	2	3	2	1	1	1	1	1	1	1	1	4	4	3	4	4	3	3	1		3.57143	5	5	5
EXP	4	Igen	35	1	11	1	3	3	4	3	4	2	2	1	3.16667	5	5	5	5	5	5	1		5	3.41	2.09	1.65	2.6	1	1	1	1	1	1	2	1	5	5	5	5	5	3	5	1		4.71429	5	4	5
EXP	5	Igen	35	1	30	1	5	5	5	4	1	5	1		4.16667	5	5	5	4	5	5	1		4.83333	1.35	1.51	1.63	1.66	1	1	1	1	2	1	2	1	5	5	5	5	5	5	5	1		5	5	5	5
EXP	6	Igen	25	1	35	1	5	3	4	3	4	3	1		3.66667	5	5	5	4	5	4	1		4.66667	2.35	3.48	2	3.78	1	1	1	1	1	1	1	2	5	5	5	5	5	3	5	1		4.71429	3	3	5
STD	3	Igen	34	1	22	1	5	5	5	3	3	3	1		4	5	5	5	4	3	3	1		4.16667	2.6	2.73	4.25	3.45	1	1	1	1	1	1	1	1	5	5	5	5	4	3	3	1		4.28571	5	4	4
STD	4	Igen	20	1	18	1	3	3	3	3	5	3	2	1	3.33333	5	5	5	4	5	5	1		4.83333	2.2	2.28	2.13	3.35	1	1	1	1	2	1	1	2	5	4	4	5	4	3	4	1		4.14286	5	4	4
EXP	7	Igen	25	1	22	2	4	4	3	3	2	3	2	1	3.16667	5	5	5	4	5	5	1		4.83333	1.73	1.56	1.38	2.58	1	1	1	1	1	1	1	1	5	4	5	5	4	3	5	1		4.42857	5	4	5
EXP	8	Igen	55	2	48	1	4	3	4	5	5	3	1		4	4	3	4	5	5	3	1		4	2.36	2.6	2	3.38	1	1	1	1	1	1	1	1	5	5	5	5	5	5	5	1		5	4	4	4
EXP	9	Igen	25	1	30	2	4	4	5	4	5	4	1		4.33333	4	4	5	4	5	4	1		4.33333	3.03	2.71	2.61	2.58	1	1	1	1	1	1	1	1	5	5	5	5	5	3	5	1		4.71429	5	5	5
EXP	10	Igen	21	1	17	2	4	4	5	3	5	3	1		4	4	4	4	4	5	3	1		4	4.56	3.13	2.86	2.32	1	1	1	1	1	2	1	2	5	5	5	5	4	3	3	1		4.28571	5	5	5
EXP	11	Igen	20	2	19	1	2	2	2	2	4	2	2	1	2.33333	5	5	5	4	3	5	1		4.5	2.63	2.48	3	1.28	1	1	1	1	1	1	2	2	5	4	4	5	4	3	4	1		4.14286	5	4	4
EXP	12	Igen	23	1	29	1	5	4	5	3	3	4	1		4	5	5	4	5	3	4	1		4.33333	5.4	2.1	6.7	3.01	1	1	1	1	2	2	1	1	5	5	5	5	5	5	5	1		5	4	4	4
EXP	13	Igen	19	1	16	2	4	4	5	2	3	3	1		3.5	5	3	4	5	5	4	1		4.33333	3.2	2.7	3.54	2.79	1	1	1	1	1	2	1	2	5	5	5	5	5	5	5	1		5	3	4	4
EXP	14	Igen	38	1	21	1	3	2	3	3	5	3	2	2	3.16667	5	5	5	5	5	5	1		5	1.2	2.5	3.2	2.55	1	1	1	1	1	1	1	1	5	5	5	5	5	5	5	1		5	5	5	5
STD	5	Igen	39	2	36	1	3	4	4	3	4	4	1		3.66667	4	4	4	4	2	4	1		3.66667	3	3.2	5	3.8	1	1	1	1	1	2	1	2	4	4	5	5	4	4	4	1		4.28571	4	4	5
STD	6	Igen	23	2	22	2	4	3	3	3	4	3	2	1	3.33333	5	5	5	4	3	3	1		4.16667	1.4	1.9	1.8	1.2	1	1	1	1	1	1	1	1	4	4	4	4	4	3	3	1		3.71429	4	4	4
STD	7	Igen	30	1	30	2	4	4	4	3	3	3	1		3.5	4	4	4	3	3	3	1		3.5	2.6	2.8	2.8	2.9	1	1	1	1	1	1	1	1	4	4	4	4	4	3	4	1		3.85714	5	4	4
STD	8	Igen	67	1	98	2	5	5	5	3	5	4	1		4.5	5	5	5	4	5	4	1		4.66667	3.7	2.6	3.1	2.9	1	1	1	1	1	1	2	2	5	4	5	4	4	2	5	1		4.14286	5	4	5
STD	9	Igen	70	2	95	1	4	3	3	3	2	2	2	1	2.83333	5	5	5	4	2	5	1		4.33333	3.7	3.4	4.3	2.3	1	1	1	1	1	1	1	1	5	4	5	5	4	3	5	1		4.42857	4	2	5
STD	10	Igen	41	1	42	2	4	3	3	4	3	3	2	1	3.33333	4	3	3	4	3	2	1		3.16667	1.9	3.9	3.45	3	1	1	1	1	1	2	1	1	4	4	4	4	4	3	4	1		3.85714	4	4	4
EXP	15	Igen	37	1	25	1	3	3	3	3	3	4	1		3.16667	5	5	5	4	5	5	1		4.83333	1.2	1.6	1	2.4	1	1	1	1	1	1	1	1	5	5	5	5	4	3	5	1		4.57143	5	5	5
[truncated: 27 more columns]

## Sheet: 3D vs Foni
Részvevő	Sorszám	3D nyomtatott / Littman	Idő	Átlag
EXP	1	1	40	4.83333
STD	1	1	29	4.16667
EXP	2	1	11	3.16667
STD	2	1	29	2.66667
EXP	3	1	25	4.66667
EXP	4	1	11	5
EXP	5	1	30	4.83333
EXP	6	1	35	4.66667
STD	3	1	22	4.16667
STD	4	1	18	4.83333
EXP	7	1	22	4.83333
EXP	8	1	48	4
EXP	9	1	30	4.33333
EXP	10	1	17	4
EXP	11	1	19	4.5
EXP	12	1	29	4.33333
EXP	13	1	16	4.33333
EXP	14	1	21	5
STD	5	1	36	3.66667
STD	6	1	22	4.16667
STD	7	1	30	3.5
STD	8	1	98	4.66667
STD	9	1	95	4.33333
STD	10	1	42	3.16667
EXP	15	1	25	4.83333
EXP	1	2	27	3.83333
STD	1	2	17	4.33333
EXP	2	2	15	3
STD	2	2	28	2.66667
EXP	3	2	20	4.66667
EXP	4	2	35	3.16667
EXP	5	2	35	4.16667
EXP	6	2	25	3.66667
STD	3	2	34	4
STD	4	2	20	3.33333
EXP	7	2	25	3.16667
EXP	8	2	55	4
EXP	9	2	25	4.33333
EXP	10	2	21	4
EXP	11	2	20	2.33333
EXP	12	2	23	4
EXP	13	2	19	3.5
EXP	14	2	38	3.16667
STD	5	2	39	3.66667
STD	6	2	23	3.33333
STD	7	2	30	3.5
STD	8	2	67	4.5
STD	9	2	70	2.83333
STD	10	2	41	3.33333
EXP	15	2	37	3.16667

## Sheet: MAYO
Részvevőkód	Sorszám	Mayo típus	Idő
EXP	1	1	7.28
STD	1	1	4.21
EXP	2	1	5.85
STD	2	1	3
EXP	3	1	3
EXP	4	1	3.41
EXP	5	1	1.35
EXP	6	1	2.35
STD	3	1	2.6
STD	4	1	2.2
EXP	7	1	1.73
EXP	8	1	2.36
EXP	9	1	3.03
EXP	10	1	4.56
EXP	11	1	2.63
EXP	12	1	5.4
EXP	13	1	3.2
EXP	14	1	1.2
STD	5	1	3
STD	6	1	1.4
STD	7	1	2.6
STD	8	1	3.7
STD	9	1	3.7
STD	10	1	1.9
EXP	15	1	1.2
EXP	1	2	4.63
STD	1	2	7.32
EXP	2	2	4.19
STD	2	2	3
EXP	3	2	2
EXP	4	2	2.09
EXP	5	2	1.51
EXP	6	2	3.48
STD	3	2	2.73
STD	4	2	2.28
EXP	7	2	1.56
EXP	8	2	2.6
EXP	9	2	2.71
EXP	10	2	3.13
EXP	11	2	2.48
EXP	12	2	2.1
EXP	13	2	2.7
EXP	14	2	2.5
STD	5	2	3.2
STD	6	2	1.9
STD	7	2	2.8
STD	8	2	2.6
STD	9	2	3.4
STD	10	2	3.9
EXP	15	2	1.6
EXP	1	3	7.14
STD	1	3	5.28
EXP	2	3	7.37
STD	2	3	3
EXP	3	3	3
EXP	4	3	1.65
EXP	5	3	1.63
EXP	6	3	2
STD	3	3	4.25
STD	4	3	2.13
EXP	7	3	1.38
EXP	8	3	2
EXP	9	3	2.61
EXP	10	3	2.86
EXP	11	3	3
EXP	12	3	6.7
EXP	13	3	3.54
EXP	14	3	3.2
STD	5	3	5
STD	6	3	1.8
STD	7	3	2.8
STD	8	3	3.1
STD	9	3	4.3
STD	10	3	3.45
EXP	15	3	1
EXP	1	4	8.02
STD	1	4	3.21
EXP	2	4	3.08
STD	2	4	2
EXP	3	4	2
EXP	4	4	2.6
EXP	5	4	1.66
EXP	6	4	3.78
STD	3	4	3.45
STD	4	4	3.35
EXP	7	4	2.58
EXP	8	4	3.38
EXP	9	4	2.58
EXP	10	4	2.32
EXP	11	4	1.28
EXP	12	4	3.01
EXP	13	4	2.79
EXP	14	4	2.55
STD	5	4	3.8
STD	6	4	1.2
STD	7	4	2.9
STD	8	4	2.9
STD	9	4	2.3
STD	10	4	3
EXP	15	4	2.4
